# Supplementary material for: The oldest sepioid cephalopod from the Cretaceous discovered by Digital fossil-mining with zero-shot learning AI
Source: Commun Biol. 2026 Jan 16;9:301. doi: 10.1038/s42003-026-09519-9 (PMC12929594; doi:10.1038/s42003-026-09519-9)
Supplement: Supplementary file 4 — Supplementary Data 1 [file 42003_2026_9519_MOESM4_ESM.xlsx]

## Sheet: シート1
Supplementary Data 1. Details of fossil sepioid beaks and related image datasets. NMNS: National Museum of Nature and Science, Tokyo.
Specimen (3D model) Available from Figshare (doi: 10.6084/m9.figshare.28119998)	Related files
Accession No.	Data type	Accession No.	Dimensions	Number of images	Pixel size	Interval	The size of the image stack
NMNS_DS00254_0k5cvkE.stl	Original cross-sectional images of a carbonate concretion Archived in the National Museum of Science, Tokyo and American Museum of Natural History, New York	NMNS_DS00254_wl_01_0001.tif–2970.tif	19,008 × 12,672 pixels	2,970 images	6.02 μm/pixel	50 μm (NMNS_DS00254_wl_01_0001.tif–0110.tif) 25 μm (NMNS_DS00254_wl_01_0110.tif–2970.tif)	114.4 × 76.3 × 77.0 mm
	Cropped cross-sectional images Available from Figshare (https://doi.org/10.6084/m9.figshare.28119998)3	C_NMNS_DS00254_wl_01_0001_0k5cvkE.jpg–0216_0k5cvkE.jpg	1,850 × 1,474 pixels	216 images			11.14 × 8.88 × 8.15mm
	Label data Available from Figshare (https://doi.org/10.6084/m9.figshare.28119998)3	L_NMNS_DS00254_wl_01_0001_0k5cvkE.jpg–0216_0k5cvkE.jpg
NMNS_DS00285_ma2jp6i.stl	Original cross-sectional images of a carbonate concretion Archived in the National Museum of Science, Tokyo and American Museum of Natural History, New York	NMNS_DS00285_wl_01_0001.tif–2638.tif	19,008 × 12,672 pixels	2,638 images	7.20 μm/pixel	25 μm	136.8 × 91.2 × 66.0 mm
	Cropped cross-sectional images Available from Figshare (https://doi.org/10.6084/m9.figshare.28119998)3	C_NMNS_DS00285_wl_01_0761_ma2jp6i.jpg–1232_ma2jp6i.jpg	1,495 × 1,385 pixels	472 images			10.76× 9.97 × 11.80 mm
	Label data Available from Figshare (https://doi.org/10.6084/m9.figshare.28119998)3	L_NMNS_DS00285_wl_01_0761_ma2jp6i.jpg–1232_ma2jp6i.jpg
